# Supplementary material for: Effect of Diet on CPFAs Used as Markers in Milk for the Detection of Silage in the Ration of Dairy Cows
Source: Foods. 2025 Feb 2;14(3):476. doi: 10.3390/foods14030476 (PMC11816875; doi:10.3390/foods14030476)
Supplement: Supplementary file 1 [file foods-14-00476-s001.zip]

Archive with 1 entries (1 files):
- foods-3415259-supplementary.pdf
